# Supplementary material for: Total Bio-Based Material for Drug Delivery and Iron Chelation to Fight Cancer through Antimicrobial Activity
Source: Nanomaterials (Basel). 2023 Jul 10;13(14):2036. doi: 10.3390/nano13142036 (PMC10384306; doi:10.3390/nano13142036)
Supplement: Supplementary file 1 [file nanomaterials-13-02036-s001.zip]

Archive with 1 entries (1 files):
- nanomaterials-2465074-supplementary.pdf
